# Supplementary material for: Taxonomic position of Eriocycla (Apiaceae): insights from molecular and morphological evidence
Source: AoB Plants. 2025 Aug 28;17(5):plaf045. doi: 10.1093/aobpla/plaf045 (PMC12459255; doi:10.1093/aobpla/plaf045)
Supplement: plaf045_Supplementary_Data [file plaf045_supplementary_data.zip]

Archive with 4 entries (4 files):
- Supporting information.pdf
- Table S1.xlsx
- Table S2.xlsx
- Table S3.xlsx
