# Supplementary material for: Taxonomic position of Eriocycla (Apiaceae): insights from molecular and morphological evidence
Source: AoB Plants. 2025 Aug 28;17(5):plaf045. doi: 10.1093/aobpla/plaf045 (PMC12459255; doi:10.1093/aobpla/plaf045)
Supplement: plaf045_Supplementary_Data [file plaf045_supplementary_data.zip › Table S1.xlsx]

## Sheet: Sheet1
Table S1. Specimen vouchers and corresponding GenBank accession numbers are listed, with unavailable data denoted by (/). Bold formatting highlights accession numbers of newly generated sequences.
Taxon	Locality	Vouchers	GenBank accession number
			nrITS	nrETS	matK	rbcL	rps16	plastome
Aegopodium podagraria L.	Xinjiang, China	wj1720 (SZ)	PP503065	PP503065	/	/	/	/
Angelica dahurica (Hoffm.) Benth. & Hook.f. ex Franch. & Sav.	Hebei, China	JQP18091506 (SZ); /	ON142184	PP503080	PP049083	PP049083	PP049083	PP049083
Angelica nitida H.Wolff	Sichuan, China; Qinghai, China	2006080501 (SZ); 20200806 (SZ)	EU418378	PP503094	MF594405	MF594405	MF594405	MF594405
Angelica paeoniifolia R.H.Shan & C.C.Yuan	Xizang, China	SRR13853537 (SZ)	/	/	/	/	/	MT561026
Angelica ternata Regel & Schmalh.	Wuqia, Xinjiang, China	SRR13853536 (SZ)	/	/	/	/	/	MT561043
Anthriscus sylvestris (L.) Hoffm.	Luhuo, Sichuan, China	wj285 (SZ)	MT360027	PP503107	MT561042	MT561042	MT561042	MT561042
Bupleurum chinense DC.	/	/	/	/	/	/	/	OR387523
Cicuta virosa L.	/	/	/	/	/	/	/	PQ283863
Coriandrum sativum L.	/	/	PP503116	PP503116	/	/	/	/
Dickinsia hydrocotyloides Franch.	Chengdu, Sichuan, China; /	wj286 (SZ); Wen 5003 (F)	MT355431	KX645024	MT423729	MT423729	MT423729	MT423729
Eriocycla nuda Lindl.	Pulan, Xizang, China	CJ202208060101 (SZ)	ON980811	PV232924	ON975068	ON975068	ON975068	ON975068
Eriocycla pelliotii (H. Boissieu) H. Wolff	Wushi, Xinjiang, China	wj2015072501 (SZ)	OQ566772	PV232923	OP374190	OP374190	OP374190	OP374190
Eryngium campestre L.	/	/	/	/	/	/	/	OK585059
Eryngium planum L.	/	/	/	/	/	/	/	MT561039
Heracleum moellendorffii Hance	Xinlong, Sichuan, China	wj77 (SZ)	MT359974	FJ986032	MK210561	MK210561	MK210561	MK210561
Heracleum yungningense Hand.-Mazz.	Yongning, Yunnan, China	X.L. Deng & F.D. Pu 474414 (SZ)	FJ986054	FJ986039	MN893285	MN893285	MN893285	MN893285
Kitagawia terebinthacea (Fisch. ex Trevir.) Pimenov	Ningan, Heilongjiang, China	LJQ20210816002 (SZ)	OP377023	OP379691	OP379701	OP379701	OP379701	OP379701
Libanotis buchtormensis (Fisch. ex Hornem.) DC.	Zhaosu, Xinjiang, China	LLJ21070910-1 (SZ)	OR905810	OR901307	OR529368	OR529368	OR529368	OR529368
Libanotis schrenkiana C.A.Mey. ex Schischk.	Tekesi, Xinjiang,China	CJ202106270401 (SZ)	/	/	/	/	/	OQ570471
Libanotis sibirica (L.) C.A.Mey.	Zhaosu, Xinjiang, China	LLJ23080401 (SZ)	OR905835	OR901323	OR529378	OR529378	OR529378	OR529378
Ligusticum mucronatum (Schrenk) Wittr. & Juel	Zhaosu, Xinjiang,China	CJ0202106250101 (SZ)	ON980812	ON975067	ON975067	ON975067	ON975067	ON975067
Ligusticum thomsonii C.B.Clarke	Baiyu, Sichuan, China	CJ20220925 (SZ)	MT974009	MZ532560	MZ532560	MZ532560	MZ532560	MZ532560
Nothosmyrnium japonicum Miq.	Sichuan, China	wj176 (SZ)	MT359990	PP503127	MT561036	MT561036	MT561036	MT561036
Oenanthe linearis Wall. ex DC.	Ganluo. Sichuan, China	02065324 (SZ)	PP503128	PP503128	MT561035	MT561035	MT561035	MT561035
Peucedanum elegans Kom.	Fusong, Jilin, China	LJQ20210813004 (SZ)	OP377022	OP379690	OP379702	OP379702	OP379702	OP379702
Pleurospermum camtschaticum Hoffm.	/	/	/	/	/	/	/	KU041142
Pleurospermum franchetianum Hemsl.	/	/	/	/	/	/	/	MW147498
Pternopetalum vulgare (Dunn) Hand.-Mazz.	Sichuan, China	SRR13853546 (SZ); T2012052805 (SZ)	OR523499	KP940682	MT561032	MT561032	MT561032	MT561032
Semenovia thomsonii (C.B.Clarke) Manden.	/	/	/	/	MW371294	MW371294	MW371294	MW371294
Seseli aemulans Popov	Jimusaer, Xinjiang, China	CJ202207260101 (SZ)	OQ566777	PV232922	OQ570473	OQ570473	OQ570473	OQ570473
Seseli asperulum (Trautv.) Schischk.	Tuoli, Xinjiang, China	XJBI00024624 (XJBI)	OQ566778	PV232921	OQ570474	OQ570474	OQ570474	OQ570474
Seseli coronatum Ledeb.	Burqin, Xinjiang, China	CJ0202107070106 (SZ)	ON980808	PV232920	ON975066	ON975066	ON975066	ON975066
Seseli delavayi Franch.	Yuanmou,Yunnan, China	CJ0202111160201 (SZ)	ON980810	PV232919	ON975065	ON975065	ON975065	ON975065
Seseli eriocephalum (Pall.) Schischk.	Tacheng, Xinjiang, China	CJ0202107030101 (SZ)	ON980809	PV232918	ON975064	ON975064	ON975064	ON975064
Seseli glabratum Willd. ex Schult.	Jimunai, Xinjiang, China	CJ0202107060103 (SZ)	ON980805	PV232917	ON975063	ON975063	ON975063	ON975063
Seseli incisodentatum K. T. Fu	Wenxian, Gansu, China	CJ0202108030105 (SZ)	OQ566776	PV232916	ON975062	ON975062	ON975062	ON975062
Seseli intramongolicum Ma	Yinchuan, Ningxia, China	CJ0202107280101 (SZ)	ON980806	PV232915	ON975061	ON975061	ON975061	ON975061
Seseli mairei H. Wolff	Dongchuan,Yunnan, China	CJ0202109010101 (SZ)	OP623155	PV232914	ON975059	ON975059	ON975059	ON975059
Seseli montanum L.	/	/	MG697141	MG697183	KM035851	KM035851	KM035851	KM035851
Seseli nortonii Fedde ex H. Wolff	Dingri, Xizang, China	CJ2022001 (SZ)	OQ566780	PV232913	OQ570476	OQ570476	OQ570476	OQ570476
Seseli squarrulosum R. H. Shan & M. L. Sheh	Lintan, Gansu, China	CJ0202108010101 (SZ)	OQ566770	PV232912	ON975058	ON975058	ON975058	ON975058
Seseli tortuosum L.	/	/	MG697155	MG697197	MW662028	MW662022	EF185265	/
Seseli valentinae Popov	Zhaosu, Xinjiang, China	CJ0202106260103 (SZ)	ON980807	PV232911	ON975057	ON975057	ON975057	ON975057
Seseli yunnanense Franch.	Heqing,Yunnan, China	CJ0202108270101 (SZ)	OP623165	PV232910	ON975056	ON975056	ON975056	ON975056
Stenocoelium popovii V.M.Vinogr. & Fedor.	Wulumuqi, Xinjiang, China	LLJ22080501 (SZ)	/	/	/	/	/	OR529379
