# Supplementary material for: Taxonomic position of Eriocycla (Apiaceae): insights from molecular and morphological evidence
Source: AoB Plants. 2025 Aug 28;17(5):plaf045. doi: 10.1093/aobpla/plaf045 (PMC12459255; doi:10.1093/aobpla/plaf045)
Supplement: plaf045_Supplementary_Data [file plaf045_supplementary_data.zip › Table S2.xlsx]

## Sheet: Sheet1
Table S2. Main characteristics of Eriocylca and Seseli species.
Taxa	E. nuda	E. pelliotii	S. nortonii	S. delavayi	S. tortuosum	S. eriocephalum	S. coronatum	S. valentinae	S. incisodentatum	S. mairei	S. intramongolicum	S. glabratum
Stem base	glabrous	glabrous	glabrous	glabrous	fibrous remnant sheaths	fibrous remnant sheaths	fibrous remnant sheaths	fibrous remnant sheaths	fibrous remnant sheaths	fibrous remnant sheaths	fibrous remnant sheaths	fibrous remnant sheaths
Basal leaf	(1–)2-pinnate	(1–)2-pinnate	2-pinnate	ternatisect	(2–)3-pinnate	3-pinnate	(2–)3-pinnate	(2–)3-pinnatisect	3-pinnate	trifoliolate or 2-ternate	2-pinnatisect	2-pinnatisect
Ultimate segements	ovate, margins deeply serrate, densely white-pubescent	ovate, margins sparsely serrate, densely white-pubescent	ovate, subpinnatifid, sparsely serrate, hispid	linear-lanceolate, hispid	ovate-oblong	linear-lanceolate	linear-lanceolate	narrowly linear	ovate	elliptic, lanceolate or linear-lanceolate	linear	linear, margins revolute
Bracts	3–5, linear-lanceolate, pubescent	2-5, subulate	5-7, lanceolate, densely white-hispid	5–7, linear, apex caudate, densely white-hispid	absent	absent	absent or 1–2	absent	absent	absent or 1–2, linear	absent	absent or 1–2, subulate
Bracteoles	6-10, linear-lanceolate, pubescent, basally free	4-7, linear-lanceolate, margins white membranous, basally free	numerous, lanceolate, densely white-hispid, basally free	5–7, linear, densely white-hispid, pubescent, basally free	6-12, narrow lanceolate, scabridulous,whitish acuminate, with narrow white margin, pubescent, bases connate	12–15, ovate-lanceolate, abaxially villous, basally connate	6–8, ovate-lanceolate, apex acuminate, pubescent, margin scarious	10–12, linear-lanceolate, basally connate, densely white-pubescent, margins scarious	5–7, narrow-linear, basally connate	6–10, lanceolate, basally connate	7–10, ovate-lanceolate, bases connate	6–8, lanceolate or linear-subulate, glabrous, margin scarious, bases connate
Calyx teeth	subulate, prominent	linear-lanceolate	subulate, prominent	subulate, slightly prominent	obsolete	obsolete	obsolete	minute and triangular	obsolete or broadly triangular	obsolete	minute and triangular	obsolete
Rays (number)	5-10	5-10	7-10	6-8	3-5-(10-15)	2-7	8-10	6-13	5-7	5-7	2-5	6-10
Petals	pale yellow to white, oblong-ovate, abaxially pubescent	pale yellow, ovate, abaxially pubescent	pale yellow, subrotund, abaxially densely hispid	yellow, obovate, abaxially white-pubescent	white-violet, dorsally scabrid	white, abaxially pubescent	white, oblong or suborbicular, abaxially pubescent	yellowish, suborbicular, abaxially white puberulous	yellowish, oblong	yellowish, square or oblong	white, occasionally yellowish, suborbicular, abaxially puberulous	white, suborbicular, glabrous
Mericarp shape	oblong	ovoid	oblong	oblong	oblong-elliptic	oblong	oblong	ovoid or oblong-ovoid	oblong	ovate-oblong	oblong	elliptic or narrowly ovoid
Mericarp (in transverse section)	dorsally compressed	dorsally compressed	laterally compressed	laterally compressed	slightly dorsally compressed	dorsally compressed	dorsally compressed	slightly dorsally compressed	dorsally compressed	dorsally compressed	slightly dorsally to laterally compressed	slightly dorsally compressed
Mericarp (pubescence)	densely pubescent	densely pubescent	densely pubescent	densely hispid	densely pubescent	densely tomentose	densely villous	densely pubescent	glabrous	glabrous	densely papillose-pubescent	subglabrous
Median and lateral ribs	rounded	rounded	rounded	rounded	filiform or keeled	thick	keeled and filiform	obtuse-keeled	keeled and filiform	narrowly keeled or rounded	keeled and filiform	filiform or shortly keeled
Marginal ribs	rounded	rounded	rounded	rounded	filiform or keeled	slightly broad	winged	obtuse-keeled	winged	narrowly keeled or rounded	keeled and filiform	filiform or shortly keeled
Vittae per furrow	1	1	1	1	1	1	5	1	2-3	1-2	1	1
Vittae per furrow	2	2	2	2	2	2	8-10	2	4-6	4	2	2
