# Supplementary material for: Taxonomic position of Eriocycla (Apiaceae): insights from molecular and morphological evidence
Source: AoB Plants. 2025 Aug 28;17(5):plaf045. doi: 10.1093/aobpla/plaf045 (PMC12459255; doi:10.1093/aobpla/plaf045)
Supplement: plaf045_Supplementary_Data [file plaf045_supplementary_data.zip › Table S3.xlsx]

## Sheet: Sheet1
Table S3. The plastid features of E. nuda, E. pelliotii, S. nortonii, and S. delavayi.
Taxon	Length(bp)				GC content(%)				Gene numbers
	Size	IR	LSC	SSC	Total	IR	LSC	SSC	Total	CDS	tRNA	rRNA
E. nuda	154013	25137	86274	17465	37.6	42.9	35.8	31.1	132	86	37	8
E. pelliotii	154566	25104	86920	17438	37.6	42.9	35.7	31.2	132	86	37	8
S. nortonii	154208	25106	86534	17462	37.6	42.9	35.8	31.1	132	86	37	8
S. delavayi	153859	25386	85660	17427	37.6	42.8	35.8	31.1	132	86	37	8
